# Supplementary material for: Development of Selective ADAMTS-5 Peptide Substrates to Monitor Proteinase Activity
Source: J Med Chem. 2023 Feb 22;66(5):3522–39. doi: 10.1021/acs.jmedchem.2c02090 (PMC10009750; doi:10.1021/acs.jmedchem.2c02090)
Supplement: Supplementary file 1 — jm2c02090_si_001.csv [file jm2c02090_si_001.csv]

Compound	SMILES	kcat, s-1	Km, ?M	kcat/Km, M-1 s-1
Current	O=C(N[C@@H](CCC(O)=O)C(N[C@@H](CO)C(N[C@@H](CCC(O)=O)C(N[C@@H](CO)C(N[C@@H](CCCNC(N)=N)C(NCC(N[C@@H](C)C(N[C@@H]([C@@H](C)CC)C(N[C@@H](CC1=CC=C(C=C1)O)C(N[C@@H](CNC2=CC=C([N+]([O-])=O)C=C2[N+]([O-])=O)C(N[C@@H](CCCCN)C(N[C@@H](CCCCN)C(N)=O)=O)=O)=O)=O)=O)=O)=O)=O)=O)=O)=O)[C@H]([C@H](O)C)NC(C3=CC=CC=C3N)=O	3.61 ± 0.31	125.2 ± 5.0	2.91 x 104 ± 3.09 x 103
3	O=C(N[C@@H](CC1=CC([N+]([O-])=O)=C(C=C1)O)C(N[C@@H]([C@H](O)C)C(N[C@@H](CCC(O)=O)C(N[C@@H](CO)C(N[C@@H](CCC(O)=O)C(N[C@@H](CO)C(N[C@@H](CCCNC(N)=N)C(NCC(N[C@@H](CCCCNC(C2=CC=CC=C2N)=O)C(N[C@@H]([C@@H](C)CC)C(N[C@@H](CC3=CC=C(C=C3)O)C(N[C@@H](CC4=CC=C(C=C4)O)C(N[C@@H](CCCCN)C(N[C@@H](CCCCN)C(NCC(O)=O)=O)=O)=O)=O)=O)=O)=O)=O)=O)=O)=O)=O)=O)=O)[C@H](CCCCN)N	1.87 ± 0.15	29.5 ± 1.7	6.32 x 104 ± 1.84 x 103
18	O=C(N[C@@H](CC1=CC([N+]([O-])=O)=C(C=C1)O)C(N[C@@H](CO)C(N[C@@H](CCC(O)=O)C(NCC(N[C@@H](CCC(O)=O)C(N[C@@H](CO)C(N[C@@H](CCCNC(N)=N)C(NCC(N[C@@H](CCCCNC(C2=CC=CC=C2N)=O)C(N[C@@H](CC3CC3)C(N[C@@H](CC4=CC=C(C=C4)O)C(N[C@@H](CC5=CC=CC=C5)C(N[C@@H](CCCCN)C(N[C@@H](CCCCN)C(NCC(O)=O)=O)=O)=O)=O)=O)=O)=O)=O)=O)=O)=O)=O)=O)=O)[C@H](CCCCN)N	ND	ND	ND
19	O=C(N[C@@H](CC1=CC([N+]([O-])=O)=C(C=C1)O)C(N[C@@H]([C@H](O)C)C(N[C@@H](CCC(O)=O)C(N[C@@H](CC(N)=O)C(N[C@@H](CCC(O)=O)C(N[C@@H](CO)C(N[C@@H](CCCNC(N)=N)C(NCC(N[C@@H](CCCCNC(C2=CC=CC=C2N)=O)C(N[C@@H]([C@@H](C)CC)C(N[C@@H](CC3=CC=C(C=C3)O)C(N[C@@H](CC4=CC=C(C=C4)O)C(N[C@@H](CCCCN)C(N[C@@H](CCCCN)C(NCC(O)=O)=O)=O)=O)=O)=O)=O)=O)=O)=O)=O)=O)=O)=O)=O)[C@H](CCCCN)N	0.53 ± 0.014	30.5 ± 2.0	1.75 x 104 ± 1.08 x 103
20	O=C(N[C@@H](CC1=CC([N+]([O-])=O)=C(C=C1)O)C(N[C@@H](CCC(N)=O)C(N[C@@H](CC(O)=O)C(N[C@@H](CO)C(N[C@@H](CCC(O)=O)C(N[C@@H](CO)C(N[C@@H](CCN)C(N[C@@H](C)C(N[C@@H](CCCCNC(C2=CC=CC=C2N)=O)C(N[C@@H](CC3CC3)C(N[C@@H](CC4=CNC=N4)C(N[C@@H](CC5=CC=C(C=C5)O)C(N[C@@H](CN)C(N[C@@H](CCCCN)C(NCC(O)=O)=O)=O)=O)=O)=O)=O)=O)=O)=O)=O)=O)=O)=O)=O)[C@H](CCCCN)N	ND	ND	ND
21	O=C(N[C@@H](CC1=CC([N+]([O-])=O)=C(C=C1)O)C(N[C@@H]([C@H](O)C)C(N[C@@H](CCC(O)=O)C(NCC(N[C@@H](CCC(O)=O)C(N[C@@H](CO)C(N[C@@H](CCCNC(N)=N)C(NCC(N[C@@H](CCCCNC(C2=CC=CC=C2N)=O)C(N[C@@H](CC3CC3)C(N[C@@H](CC4=CSC=N4)C(N[C@@H](CC5=CC=C(C=C5)O)C(N[C@@H](CCCCN)C(N[C@@H](CCCCN)C(NCC(O)=O)=O)=O)=O)=O)=O)=O)=O)=O)=O)=O)=O)=O)=O)=O)[C@H](CCCCN)N	ND	ND	ND
22	O=C(N[C@@H](CC1=CC([N+]([O-])=O)=C(C=C1)O)C(N[C@@H]([C@H](O)C)C(N[C@@H](CCC(O)=O)C(N[C@@H]([C@H](O)C)C(N[C@@H](CCC(O)=O)C(N[C@@H](CO)C(N[C@@H](CCCN)C(N[C@@H](C)C(N[C@@H](CCCCNC(C2=CC=CC=C2N)=O)C(N[C@@H]([C@@H](C)CC)C(N[C@@H](CC3=CC=C(C=C3)O)C(N[C@@H](CC4=CC=CC=C4)C(N[C@@H](CCCCN)C(N[C@@H](CCCCN)C(NCC(O)=O)=O)=O)=O)=O)=O)=O)=O)=O)=O)=O)=O)=O)=O)=O)[C@H](CCCCN)N	ND	ND	ND
23	O=C(N[C@@H](CC1=CC([N+]([O-])=O)=C(C=C1)O)C(N[C@@H](CO)C(N[C@@H](CCC(O)=O)C(N[C@@H](CO)C(N[C@@H](CCC(O)=O)C(N[C@@H](CO)C(N[C@@H](CCCNC(N)=N)C(NCC(N[C@@H](CCCCNC(C2=CC=CC=C2N)=O)C(N[C@@H]([C@@H](C)CC)C(N[C@@H](CC3=CC=C(C=C3)O)C(N[C@@H](CC4=CC=C(C=C4)O)C(N[C@@H](CCCCN)C(N[C@@H](CCCCN)C(NCC(O)=O)=O)=O)=O)=O)=O)=O)=O)=O)=O)=O)=O)=O)=O)=O)[C@H](CCCCN)N	1.14 ± 0.11	64.6 ± 4.6	1.82 x 104 ± 2.94 x 103
24	O=C(N[C@@H](CC1=CC([N+]([O-])=O)=C(C=C1)O)C(N[C@@H](CC(N)=O)C(N[C@@H](CC(O)=O)C(N[C@@H]([C@H](O)C)C(N[C@@H](CCC(O)=O)C(N[C@@H](CO)C(N[C@@H](CCCN)C(N[C@@H](C)C(N[C@@H](CCCCNC(C2=CC=CC=C2N)=O)C(N[C@@H](C)C(N[C@@H](CC3=CNC=N3)C(N[C@@H](CC4=CC=CC=C4)C(N[C@@H](CN)C(N[C@@H](CCCCN)C(NCC(O)=O)=O)=O)=O)=O)=O)=O)=O)=O)=O)=O)=O)=O)=O)=O)[C@H](CCCCN)N	ND	ND	ND
25	O=C(N[C@@H](CC1=CC([N+]([O-])=O)=C(C=C1)O)C(N[C@@H](CC(N)=O)C(N[C@@H](CCC(O)=O)C(N[C@@H](CO)C(N[C@@H](CCC(O)=O)C(N[C@@H](CO)C(N[C@@H](CCCCN)C(N[C@@H](C)C(N[C@@H](CCCCNC(C2=CC=CC=C2N)=O)C(N[C@@H](C(C)C)C(N[C@@H](CC3=CNC=N3)C(N[C@@H](CC4=CC=C(C=C4)O)C(N[C@@H](CCCCN)C(N[C@@H](CCCCN)C(NCC(O)=O)=O)=O)=O)=O)=O)=O)=O)=O)=O)=O)=O)=O)=O)=O)[C@H](CCCCN)N	ND	ND	ND
26	O=C(N[C@@H](CC1=CC([N+]([O-])=O)=C(C=C1)O)C(N[C@@H](CO)C(N[C@@H](CCC(O)=O)C(N[C@@H](CC(N)=O)C(N[C@@H](CCC(O)=O)C(N[C@@H](CO)C(N[C@@H](CCCNC(N)=N)C(NCC(N[C@@H](CCCCNC(C2=CC=CC=C2N)=O)C(N[C@@H]([C@@H](C)CC)C(N[C@@H](CC3=CC=C(C=C3)O)C(N[C@@H](CC4=CC=C(C=C4)O)C(N[C@@H](CCCCN)C(N[C@@H](CCCCN)C(NCC(O)=O)=O)=O)=O)=O)=O)=O)=O)=O)=O)=O)=O)=O)=O)=O)[C@H](CCCCN)N	3.32 ± 0.31	76.9 ± 6.4	4.44 x 104 ± 6.69 x 103
		ND = not determined
